# Supplementary material for: Is seasonal flowering time of Paphiopedilum species caused by differences in initial time of floral bud differentiation?
Source: AoB Plants. 2021 Aug 20;13(5):plab053. doi: 10.1093/aobpla/plab053 (PMC8501908; doi:10.1093/aobpla/plab053)
Supplement: plab053_suppl_Supplementary_Data [file plab053_suppl_supplementary_data.xlsx]

## Sheet: Leaf amd flower traits
Species	Leaf number (NO.)	Individual leaf area (cm2)	Total leaf area (cm2)	Leaf dry mass per unit area (g m-2)	Floral number (NO.)	Individual floral area (cm2)	Total floral area (cm2)	Floral dry mass per unit area (g m-2)	Peduncle size (cm)	Peduncle diameter (mm)	Floral longevity (day)
Paphiopedilum dianthum	5	102.73	513.65	196.622	3	54.42	163.26	57.3319	46.2	4.69	63
Paphiopedilum dianthum	6	73.65	441.9	162.716	2	55.11	110.22	56.0878	35.4	4.19	64
Paphiopedilum dianthum	4	104.93	419.72	168.379	3	54.83	164.49	49.9179	40.9	3.88	58
Paphiopedilum dianthum	3	88.04	264.12	202.76	3	48.28	144.84	48.778	31.5	4.45	60
Paphiopedilum dianthum	4	86.51	346.04	163.542	2	48.55	97.1	57.5695	39.1	4.2	63
Paphiopedilum henryanum	3	29.9	89.7	150.535	1	51.75	51.75	35.0725	12.7	2.33	39
Paphiopedilum henryanum	3	12.17	36.51	128.924	1	51.44	51.44	30.9876	10.3	2.08	27
Paphiopedilum henryanum	4	12.19	48.76	143.232	1	51.37	51.37	27.3895	9.1	2.53	33
Paphiopedilum henryanum	4	16.28	65.12	117.26	1	42.97	42.97	26.3672	8.2	2.01	31
Paphiopedilum henryanum	3	16.22	48.66	125.647	1	46.51	46.51	27.435	9.1	2.53	33
Paphiopedilum micranthum	5	16.25	81.25	195.385	1	98.97	98.97	27.9378	14.6	2.79	28
Paphiopedilum micranthum	5	21.01	105.05	230.89	1	126.16	126.16	26.5932	17.5	3.26	30
Paphiopedilum micranthum	5	18.97	94.85	182.71	1	135.75	135.75	26.3131	12.7	3.16	25
Paphiopedilum micranthum	5	26.25	131.25	151.771	1	150.91	150.91	24.6342	13.2	3.03	31
Paphiopedilum micranthum	5	22.22	111.1	133.618	1	97.06	97.06	25.666	14.5	3.22	34
